# Supplementary material for: Dietary Egg Sphingomyelin Prevents Aortic Root Plaque Accumulation in Apolipoprotein-E Knockout Mice
Source: Nutrients. 2019 May 21;11(5):1124. doi: 10.3390/nu11051124 (PMC6566691; doi:10.3390/nu11051124)
Supplement: Supplementary file 1 [file nutrients-11-01124-s001.zip]

Archive with 6 entries (5 files):
- Supplemental/
- Supplemental/Supplementary Figure 1.docx
- Supplemental/Supplementary Figure 2.docx
- Supplemental/Supplementary Figure 3.docx
- Supplemental/Supplementary Table 1.docx
- Supplemental/Supplementary Table 2.docx
